# Supplementary material for: A Physiologically Based Pharmacokinetic Model to Predict the Impact of Metabolic Changes Associated with Metabolic Associated Fatty Liver Disease on Drug Exposure
Source: Int J Mol Sci. 2022 Oct 4;23(19):11751. doi: 10.3390/ijms231911751 (PMC9570165; doi:10.3390/ijms231911751)
Supplement: Supplementary file 1 [file ijms-23-11751-s001.zip]

Archive with 1 entries (1 files):
- ijms-1887904-supplementary.pdf
